# Supplementary material for: Milk microbiomes of three great ape species vary among host species and over time
Source: Sci Rep. 2022 Jun 30;12:11017. doi: 10.1038/s41598-022-15091-z (PMC9247006; doi:10.1038/s41598-022-15091-z)
Supplement: Supplementary file 1 — Supplementary Information. [file 41598_2022_15091_MOESM1_ESM.xlsx]

## Sheet: Table S1
Table S1. Adjusted p-values (Benjamini-Hochberg) for Wilcoxon Rank Sum Tests of pairwise (a) unweighted UniFrac and (b) weighted UniFrac distances between milk microbiomes received by ape infants (G = Gorilla, SO = Sumatran orangutan, BO = Bornean orangutan).
(a) Pairwise unweighted UniFrac distances
Pairwise Wilcoxon Rank Sum Tests with adjusted p-values (Benjamini-Hochberg)
	species	w/i G	w/i G	w/i G	w/i G	w/I SO	w/I SO	w/I BO	G|G	G|G	G|G	G|G	G|SO	G|SO	G|BO	G|G	G|SO	G|SO	G|BO	G|G	G|SO	G|SO	G|BO	G|SO	G|SO	G|BO	SO|SO	SO|BO	SO|BO
species	infant	Anaka|Anaka	Andi|Andi	Elle|Elle	Floyd|Floyd	Lily|Lily	Mulia|Mulia	Redd|Redd	Andi|Floyd	Anaka|Andi	Anaka|Elle	Anaka|Floyd	Anaka|Lily	Anaka|Mulia	Anaka|Redd	Andi|Elle	Andi|Lily	Andi|Mulia	Andi|Redd	Elle|Floyd	Elle|Lily	Elle|Mulia	Elle|Redd	Floyd|Lily	Floyd|Mulia	Floyd|Redd	Lily|Mulia	Lily|Redd	Mulia|Redd
w/i G	Anaka|Anaka	-	-	-	-	-	-	-	-	-	-	-	-	-	-	-	-	-	-	-	-	-	-	-	-	-	-	-	-
w/i G	Andi|Andi	0.0583372	-	-	-	-	-	-	-	-	-	-	-	-	-	-	-	-	-	-	-	-	-	-	-	-	-	-	-
w/i G	Elle|Elle	0.422782	0.00611276	-	-	-	-	-	-	-	-	-	-	-	-	-	-	-	-	-	-	-	-	-	-	-	-	-	-
w/i G	Floyd|Floyd	0.819638	0.12883	0.337764	-	-	-	-	-	-	-	-	-	-	-	-	-	-	-	-	-	-	-	-	-	-	-	-	-
w/I SO	Lily|Lily	0.87874	0.0639324	0.415032	0.819638	-	-	-	-	-	-	-	-	-	-	-	-	-	-	-	-	-	-	-	-	-	-	-	-
w/I SO	Mulia|Mulia	0.0815451	0.696557	0.00521887	0.259833	0.1102	-	-	-	-	-	-	-	-	-	-	-	-	-	-	-	-	-	-	-	-	-	-	-
w/I BO	Redd|Redd	0.130713	0.00144905	0.719938	0.0948556	0.268794	0.00028611	-	-	-	-	-	-	-	-	-	-	-	-	-	-	-	-	-	-	-	-	-	-
G|G	Andi|Floyd	0.706732	0.0981769	0.158531	0.87874	0.712423	0.0874175	0.0455248	-	-	-	-	-	-	-	-	-	-	-	-	-	-	-	-	-	-	-	-	-
G|G	Anaka|Andi	0.696557	0.103586	0.153422	0.997018	0.712423	0.106054	0.0343769	0.910528	-	-	-	-	-	-	-	-	-	-	-	-	-	-	-	-	-	-	-	-
G|G	Anaka|Elle	5.39e-06	4.78e-08	0.000239383	3.56e-05	1.29e-05	2.98e-10	0.00038542	1.35e-08	4.11e-09	-	-	-	-	-	-	-	-	-	-	-	-	-	-	-	-	-	-	-
G|G	Anaka|Floyd	0.732936	0.0122616	0.461329	0.565179	0.84967	0.00646444	0.1928	0.448262	0.341724	2.05e-07	-	-	-	-	-	-	-	-	-	-	-	-	-	-	-	-	-	-
G|SO	Anaka|Lily	8.63e-11	4.48e-11	1.06e-10	2.04e-08	4.91e-12	2.53e-13	5.77e-12	4.54e-15	6.52e-16	5.02e-08	1.97e-15	-	-	-	-	-	-	-	-	-	-	-	-	-	-	-	-	-
G|SO	Anaka|Mulia	1.82e-11	4.77e-11	3.59e-11	1.64e-08	4.45e-12	2.45e-13	6.68e-13	2.05e-15	1.09e-16	1.1e-10	7.46e-16	0.0210108	-	-	-	-	-	-	-	-	-	-	-	-	-	-	-	-
G|BO	Anaka|Redd	2.05e-10	2.55e-11	1.6e-09	2.41e-08	1.82e-11	1.21e-13	2.62e-10	8.79e-15	1.62e-15	0.000150475	1.14e-14	0.0213387	3.01e-05	-	-	-	-	-	-	-	-	-	-	-	-	-	-	-
G|G	Andi|Elle	0.0023679	9.73e-06	0.0577242	0.00380399	0.0112207	1.11e-07	0.0874329	8.78e-05	4.34e-05	0.0347693	0.00122685	1.86e-10	2.56e-12	2.66e-08	-	-	-	-	-	-	-	-	-	-	-	-	-	-
G|SO	Andi|Lily	8.63e-11	7.78e-11	1.03e-10	2.64e-08	1.51e-11	8.24e-13	4.24e-12	9.94e-15	1.62e-15	1e-08	5.9e-15	0.425542	0.129671	0.00333686	1.07e-10	-	-	-	-	-	-	-	-	-	-	-	-	-
G|SO	Andi|Mulia	2.74e-11	6.38e-11	3.21e-11	1.19e-08	1.96e-12	6.03e-13	1.96e-12	4.54e-15	4.64e-16	4.58e-10	1.97e-15	0.0726864	0.84967	5.44e-05	7.93e-12	0.270244	-	-	-	-	-	-	-	-	-	-	-	-
G|BO	Andi|Redd	1.08e-10	3.61e-11	2.67e-10	1.64e-08	3.31e-12	2.37e-13	2.55e-11	5.76e-15	1.13e-15	1.57e-06	5.02e-15	0.443032	0.00580733	0.129671	1.19e-09	0.137472	0.0108333	-	-	-	-	-	-	-	-	-	-	-
G|G	Elle|Floyd	3.08e-05	9.73e-09	0.00155106	3e-05	3.42e-05	3.99e-11	0.00208282	9.43e-08	2.54e-07	0.4592	2.4e-06	3.42e-09	5.1e-11	6.69e-06	0.129671	5.7e-10	5.29e-11	1.05e-07	-	-	-	-	-	-	-	-	-	-
G|SO	Elle|Lily	2.17e-10	9.03e-11	3.28e-10	3.53e-08	9.78e-12	4.63e-13	2.74e-11	1.29e-14	2.06e-15	2.94e-07	8.93e-15	0.998099	0.0289587	0.0319431	7.85e-10	0.414651	0.0778543	0.443032	2.66e-08	-	-	-	-	-	-	-	-	-
G|SO	Elle|Mulia	1.78e-10	7.07e-11	9.76e-10	5.63e-08	6.38e-11	4.63e-13	6.48e-11	1.91e-14	2.05e-15	3.17e-07	1.04e-14	0.618044	0.130547	0.0217761	5.7e-10	0.817413	0.190001	0.322032	5.7e-08	0.687914	-	-	-	-	-	-	-	-
G|BO	Elle|Redd	1.87e-10	3.9e-11	7.29e-10	3.5e-08	3.07e-11	1.4e-13	4.03e-11	6.13e-15	8.74e-16	3.84e-06	5e-15	0.278831	0.00168645	0.258796	3.47e-09	0.0577242	0.00764891	0.817413	2.75e-07	0.300874	0.185768	-	-	-	-	-	-	-
G|SO	Floyd|Lily	3.17e-12	2.4e-15	7.13e-12	3.11e-11	1.34e-14	3.38e-18	6.03e-13	1.06e-17	2.87e-14	1.02e-06	1.62e-17	0.904325	0.0189061	0.0462281	4.95e-09	0.351175	0.0583372	0.585897	1e-08	0.862102	0.589633	0.415032	-	-	-	-	-	-
G|SO	Floyd|Mulia	1.4e-13	5.34e-16	6.03e-13	4.88e-12	2.79e-15	2.02e-18	1.34e-14	2.02e-18	5.56e-15	3.09e-09	2.74e-18	0.0273085	0.859727	9.5e-05	6e-11	0.113016	0.819206	0.0101379	4.77e-11	0.0444617	0.129062	0.0040875	0.0306574	-	-	-	-	-
G|BO	Floyd|Redd	8.93e-10	1.1e-10	7.47e-09	5.4e-08	5.21e-11	1.17e-12	1.21e-09	2.21e-13	4.74e-14	0.000280314	2.81e-13	0.0412229	0.000126519	0.821871	1.54e-07	0.00591456	0.000238055	0.212623	1.95e-05	0.0627303	0.0386343	0.332999	0.078519	0.000408401	-	-	-	-
SO|SO	Lily|Mulia	0.75429	0.0108333	0.443032	0.502199	0.909292	0.00395864	0.163267	0.335275	0.327032	3.55e-09	0.892629	3.08e-18	2.02e-18	3.38e-18	0.000504038	1.18e-17	3.22e-18	2.89e-18	2e-07	1.06e-17	2.62e-17	3.38e-18	5.45e-16	1.45e-16	1.88e-16	-	-	-
SO|BO	Lily|Redd	6.15e-08	7.27e-10	2.76e-06	1.48e-06	4.3e-08	1.31e-12	1.54e-06	1.54e-11	1.9e-12	0.273632	4.77e-11	4.61e-07	3.1e-10	0.00188857	0.000298053	3.87e-08	5.07e-10	1.23e-05	0.0647534	1.71e-06	2.08e-06	4.66e-05	3.53e-06	7.87e-09	0.00202729	8.75e-14	-	-
SO|BO	Mulia|Redd	3.97e-10	6.48e-11	1.6e-09	5.02e-08	2.7e-11	2.53e-13	1.31e-10	1.52e-14	2.16e-15	2.08e-05	2.11e-14	0.129671	0.000452746	0.429205	1.44e-08	0.0202609	0.00197379	0.615083	1.21e-06	0.186695	0.10064	0.695134	0.256292	0.00161524	0.508521	1.18e-17	0.000150475	-
(b) Pairwise weighted UniFrac distances
Pairwise Wilcoxon Rank Sum Tests with adjusted p-values (Benjamini-Hochberg)
	species	w/i G	w/i G	w/i G	w/i G	w/I SO	w/I SO	w/I BO	G|G	G|G	G|G	G|G	G|SO	G|SO	G|BO	G|G	G|SO	G|SO	G|BO	G|G	G|SO	G|SO	G|BO	G|SO	G|SO	G|BO	SO|SO	SO|BO	SO|BO
species	infant	Anaka|Anaka	Andi|Andi	Elle|Elle	Floyd|Floyd	Lily|Lily	Mulia|Mulia	Redd|Redd	Andi|Floyd	Anaka|Andi	Anaka|Elle	Anaka|Floyd	Anaka|Lily	Anaka|Mulia	Anaka|Redd	Andi|Elle	Andi|Lily	Andi|Mulia	Andi|Redd	Elle|Floyd	Elle|Lily	Elle|Mulia	Elle|Redd	Floyd|Lily	Floyd|Mulia	Floyd|Redd	Lily|Mulia	Lily|Redd	Mulia|Redd
w/i G	Anaka|Anaka	-	-	-	-	-	-	-	-	-	-	-	-	-	-	-	-	-	-	-	-	-	-	-	-	-	-	-	-
w/i G	Andi|Andi	0.894158	-	-	-	-	-	-	-	-	-	-	-	-	-	-	-	-	-	-	-	-	-	-	-	-	-	-	-
w/i G	Elle|Elle	0.294121	0.286968	-	-	-	-	-	-	-	-	-	-	-	-	-	-	-	-	-	-	-	-	-	-	-	-	-	-
w/i G	Floyd|Floyd	0.707338	0.645874	0.583602	-	-	-	-	-	-	-	-	-	-	-	-	-	-	-	-	-	-	-	-	-	-	-	-	-
w/I SO	Lily|Lily	0.486519	0.518162	0.0510629	0.219416	-	-	-	-	-	-	-	-	-	-	-	-	-	-	-	-	-	-	-	-	-	-	-	-
w/I SO	Mulia|Mulia	0.0472868	0.0421008	0.409305	0.328581	0.0159517	-	-	-	-	-	-	-	-	-	-	-	-	-	-	-	-	-	-	-	-	-	-	-
w/I BO	Redd|Redd	0.237514	0.291515	0.898863	0.830608	0.0653059	0.431564	-	-	-	-	-	-	-	-	-	-	-	-	-	-	-	-	-	-	-	-	-	-
G|G	Andi|Floyd	0.939774	0.882984	0.259232	0.665204	0.234169	0.0447774	0.296063	-	-	-	-	-	-	-	-	-	-	-	-	-	-	-	-	-	-	-	-	-
G|G	Anaka|Andi	0.598812	0.89975	0.106284	0.501465	0.559222	0.015244	0.117851	0.710708	-	-	-	-	-	-	-	-	-	-	-	-	-	-	-	-	-	-	-	-
G|G	Anaka|Elle	0.957851	0.82201	0.254896	0.695998	0.257707	0.0251292	0.245733	0.966442	0.559222	-	-	-	-	-	-	-	-	-	-	-	-	-	-	-	-	-	-	-
G|G	Anaka|Floyd	0.705126	0.957851	0.110632	0.49374	0.414591	0.0152256	0.204408	0.81804	0.973968	0.665383	-	-	-	-	-	-	-	-	-	-	-	-	-	-	-	-	-	-
G|SO	Anaka|Lily	0.0011366	0.00861954	1.35e-05	0.00271887	0.0978273	2.19e-06	2.38e-05	0.000288337	0.00122361	4.42e-05	0.000613532	-	-	-	-	-	-	-	-	-	-	-	-	-	-	-	-	-
G|SO	Anaka|Mulia	6.57e-10	4.95e-08	2.97e-11	2.35e-07	5.36e-07	2.59e-11	5.72e-12	9.39e-13	6.12e-12	1.16e-14	9.7e-13	6.78e-07	-	-	-	-	-	-	-	-	-	-	-	-	-	-	-	-
G|BO	Anaka|Redd	0.885653	0.954856	0.130311	0.53831	0.316508	0.0152256	0.138392	0.881534	0.705126	0.82201	0.838417	3.46e-05	3.32e-15	-	-	-	-	-	-	-	-	-	-	-	-	-	-	-
G|G	Andi|Elle	0.919563	0.906654	0.198333	0.656647	0.297498	0.0304099	0.23813	0.954856	0.805798	0.846496	0.82201	6.69e-05	1.89e-14	0.972579	-	-	-	-	-	-	-	-	-	-	-	-	-	-
G|SO	Andi|Lily	0.000115109	0.000975841	9.98e-07	0.000427358	0.0159636	3.15e-07	1.72e-06	8.39e-06	7.37e-05	1.1e-06	2.17e-05	0.294121	0.00030668	4.91e-07	1.42e-06	-	-	-	-	-	-	-	-	-	-	-	-	-
G|SO	Andi|Mulia	4.19e-10	2.54e-08	4.49e-11	2.35e-07	1.36e-07	2.5e-11	5.62e-12	7.56e-13	3.48e-12	1.16e-14	1.03e-12	6.08e-08	0.319621	3.32e-15	1.93e-14	3.17e-05	-	-	-	-	-	-	-	-	-	-	-	-
G|BO	Andi|Redd	0.164723	0.294557	0.0105446	0.103966	0.861073	0.000858469	0.00847241	0.102214	0.286931	0.0625709	0.211637	0.0333412	2.73e-11	0.0775503	0.110797	0.0016902	9.29e-12	-	-	-	-	-	-	-	-	-	-	-
G|G	Elle|Floyd	0.739054	0.65863	0.341891	0.926375	0.102214	0.142406	0.576031	0.699948	0.387522	0.705126	0.494386	1.76e-05	2.42e-14	0.536896	0.65863	3.39e-07	4.69e-14	0.0262456	-	-	-	-	-	-	-	-	-	-
G|SO	Elle|Lily	0.0102438	0.0382618	9.65e-05	0.0093937	0.227523	2.32e-05	0.000218441	0.00188829	0.010198	0.000635936	0.00392108	0.656647	2.37e-07	0.000545528	0.000688308	0.153598	1.82e-08	0.135092	0.000147187	-	-	-	-	-	-	-	-	-
G|SO	Elle|Mulia	4.61e-09	3.15e-07	8.49e-11	6.84e-07	3.79e-06	1.19e-10	6.61e-11	9.39e-12	1.55e-10	1.65e-13	1.79e-11	3.46e-05	0.275578	1.89e-14	1.43e-13	0.00555401	0.0267186	1.84e-09	1.43e-13	7.06e-06	-	-	-	-	-	-	-	-
G|BO	Elle|Redd	0.835311	0.881534	0.234169	0.598812	0.292397	0.0416639	0.257707	0.954856	0.518436	0.987825	0.800222	4.62e-05	4.09e-15	0.814035	0.971313	1.14e-06	4.09e-15	0.0659911	0.567262	0.000756515	6.68e-14	-	-	-	-	-	-	-
G|SO	Floyd|Lily	0.00571276	0.0115995	2.11e-05	0.00220534	0.153992	7.08e-06	4.82e-05	0.000550886	0.00644571	0.000215688	0.00096121	0.957851	6.22e-06	0.000244832	0.000355388	0.301402	7.21e-07	0.070943	4.67e-05	0.763621	0.000135026	0.000405655	-	-	-	-	-	-
G|SO	Floyd|Mulia	7.07e-10	1.16e-07	1.16e-12	7.8e-09	9.4e-06	2.14e-12	3.01e-12	1.44e-12	5.36e-09	4.62e-12	7.67e-12	0.000674987	0.05752	7.56e-13	4.68e-12	0.0300313	0.00345501	1.26e-07	3.33e-15	0.000116875	0.464424	2.6e-12	0.000613532	-	-	-	-	-
G|BO	Floyd|Redd	0.752151	0.814035	0.0625261	0.251633	0.52559	0.0172123	0.0700519	0.470317	0.957851	0.494386	0.665383	0.00206516	4.87e-13	0.60487	0.534143	4.74e-05	1.65e-13	0.287008	0.169532	0.012286	8.71e-12	0.545996	0.00615366	1.35e-10	-	-	-	-
SO|SO	Lily|Mulia	0.00256302	0.01052	1.91e-05	0.0025193	0.14887	7.14e-06	3.92e-05	0.000367422	0.00315073	7.28e-05	0.000959398	0.845918	1.69e-07	7.28e-05	0.000140733	0.192611	3.97e-08	0.0717486	2.29e-05	0.82201	6.33e-06	0.000148708	0.936263	9.49e-05	0.00531256	-	-	-
SO|BO	Lily|Redd	0.0513347	0.108654	0.000672353	0.0264691	0.490238	7.37e-05	0.000682412	0.01052	0.0659911	0.00473109	0.0254173	0.198333	1.27e-09	0.00555401	0.00686578	0.0193198	1.08e-10	0.458458	0.00132123	0.527918	7.1e-08	0.00528577	0.337606	2.55e-06	0.0510629	0.339717	-	-
SO|BO	Mulia|Redd	4.6e-08	1.28e-06	3.34e-10	1.75e-06	2.11e-05	2.24e-10	1.05e-10	6.61e-11	8.47e-10	9.39e-13	1e-10	0.000264092	0.142191	1.49e-13	1.44e-12	0.0186242	0.0197647	2.44e-08	1.03e-12	5.9e-05	0.731935	5.2e-13	0.000555306	0.814035	1.23e-10	7.68e-05	5.98e-07	-

## Sheet: Table S2
Table S2. Statistical results for linear mixed models of center log-ratio abundances of the 36 ASVs found to be abundant in the milk microbiomes of at least one host species.
ASVID	Fixed variable	Sum Sq	Mean Sq	NumDF	DenDF	F value	Pr(>F)
ASV01	Day	11.3345	11.3345	1	53.3629	6.74961	0.0120945	*
ASV01	host_species	0.866341	0.433171	2	19.4442	0.25795	0.775236	ns
ASV01	Day:host_species	8.88333	4.44166	2	53.3298	2.64498	0.080309	ns
ASV04	Day	17.4949	17.4949	1	54	12.9514	0.000694451	***
ASV04	host_species	2.96742	1.48371	2	54	1.09839	0.34074	ns
ASV04	Day:host_species	2.83699	1.4185	2	54	1.05011	0.356934	ns
ASV05	Day	2.82004	2.82004	1	54	1.75075	0.191358	ns
ASV05	host_species	32.7585	16.3792	2	54	10.1686	0.000178673	***
ASV05	Day:host_species	4.16871	2.08435	2	54	1.29402	0.282532	ns
ASV06	Day	1.62551	1.62551	1	54	0.597039	0.443079	ns
ASV06	host_species	8.72815	4.36408	2	54	1.6029	0.210742	ns
ASV06	Day:host_species	2.40816	1.20408	2	54	0.442252	0.644894	ns
ASV07	Day	2.06073	2.06073	1	54	1.48842	0.227762	ns
ASV07	host_species	11.5209	5.76045	2	54	4.16066	0.0208661	*
ASV07	Day:host_species	1.88938	0.944692	2	54	0.682332	0.509741	ns
ASV08	Day	8.07525	8.07525	1	54	26.0894	4.37e-06	****
ASV08	host_species	11.605	5.80251	2	54	18.7466	6.56e-07	****
ASV08	Day:host_species	14.8082	7.40412	2	54	23.9211	3.64e-08	****
ASV09	Day	9.17919	9.17919	1	53.9348	6.38495	0.014475	*
ASV09	host_species	0.323785	0.161893	2	23.4807	0.112611	0.893978	ns
ASV09	Day:host_species	9.21727	4.60864	2	53.3023	3.20572	0.0484555	*
ASV10	Day	0.0157396	0.0157396	1	50.4279	0.0120521	0.913018	ns
ASV10	host_species	2.77593	1.38796	2	12.7642	1.06279	0.374174	ns
ASV10	Day:host_species	1.38244	0.691219	2	50.445	0.529277	0.592265	ns
ASV11	Day	1.32528	1.32528	1	53.1848	3.00797	0.0886489	ns
ASV11	host_species	2.56037	1.28018	2	12.8006	2.90562	0.0911114	ns
ASV11	Day:host_species	2.92598	1.46299	2	53.0534	3.32053	0.0437805	*
ASV12	Day	0.776582	0.776582	1	52.2991	0.964247	0.33064	ns
ASV12	host_species	1.95265	0.976326	2	16.2691	1.21226	0.323031	ns
ASV12	Day:host_species	1.27663	0.638317	2	52.3256	0.792569	0.458039	ns
ASV13	Day	0.191378	0.191378	1	54	0.236903	0.628422	ns
ASV13	host_species	10.6329	5.31645	2	54	6.58113	0.00276853	**
ASV13	Day:host_species	2.23989	1.11994	2	54	1.38636	0.258739	ns
ASV14	Day	0.491381	0.491381	1	54	0.736217	0.394668	ns
ASV14	host_species	2.41742	1.20871	2	54	1.81097	0.173285	ns
ASV14	Day:host_species	1.18099	0.590495	2	54	0.884715	0.41873	ns
ASV15	Day	0.61192	0.61192	1	54	0.327676	0.569406	ns
ASV15	host_species	2.12715	1.06358	2	54	0.569534	0.569151	ns
ASV15	Day:host_species	2.60658	1.30329	2	54	0.697897	0.502063	ns
ASV16	Day	0.0441729	0.0441729	1	53.6235	0.0304646	0.862098	ns
ASV16	host_species	1.04281	0.521407	2	21.0862	0.359597	0.702155	ns
ASV16	Day:host_species	0.502886	0.251443	2	53.5525	0.173412	0.841261	ns
ASV17	Day	0.674462	0.674462	1	54	1.24531	0.269392	ns
ASV17	host_species	0.546111	0.273055	2	54	0.504161	0.606827	ns
ASV17	Day:host_species	1.13634	0.568172	2	54	1.04906	0.357297	ns
ASV19	Day	0.57403	0.57403	1	54	0.533928	0.468119	ns
ASV19	host_species	29.0547	14.5273	2	54	13.5125	1.75e-05	****
ASV19	Day:host_species	28.4123	14.2061	2	54	13.2137	2.13e-05	****
ASV20	Day	2.33742	2.33742	1	54	5.70274	0.0204658	*
ASV20	host_species	3.8209	1.91045	2	54	4.66104	0.013572	*
ASV20	Day:host_species	7.39923	3.69962	2	54	9.02617	0.00041508	***
ASV23	Day	1.49942	1.49942	1	54	1.97745	0.165388	ns
ASV23	host_species	4.86135	2.43067	2	54	3.2056	0.0483573	*
ASV23	Day:host_species	6.61863	3.30931	2	54	4.36436	0.0175001	*
ASV26	Day	0.480809	0.480809	1	53.8798	0.361357	0.550274	ns
ASV26	host_species	2.31525	1.15762	2	21.6857	0.870025	0.433059	ns
ASV26	Day:host_species	3.02068	1.51034	2	53.6956	1.13511	0.328976	ns
ASV27	Day	0.090478	0.090478	1	54	0.0762598	0.783486	ns
ASV27	host_species	5.01915	2.50957	2	54	2.1152	0.130493	ns
ASV27	Day:host_species	0.455432	0.227716	2	54	0.191931	0.825924	ns
ASV29	Day	2.40796	2.40796	1	53.3325	3.27011	0.0761922	ns
ASV29	host_species	3.72078	1.86039	2	14.8063	2.52649	0.113756	ns
ASV29	Day:host_species	0.0525011	0.0262506	2	53.2225	0.0356494	0.965002	ns
ASV33	Day	1.27445	1.27445	1	54	2.54393	0.116555	ns
ASV33	host_species	0.721444	0.360722	2	54	0.720037	0.491348	ns
ASV33	Day:host_species	8.3694	4.1847	2	54	8.35307	0.000690699	***
ASV34	Day	0.0965298	0.0965298	1	51.0126	0.0973581	0.756295	ns
ASV34	host_species	0.00156837	0.000784183	2	13.4984	0.000790911	0.999209	ns
ASV34	Day:host_species	0.175504	0.0877518	2	51.0405	0.0885048	0.915439	ns
ASV35	Day	5.76709	5.76709	1	54	16.8843	0.000135823	***
ASV35	host_species	3.97422	1.98711	2	54	5.81768	0.00515121	**
ASV35	Day:host_species	2.98146	1.49073	2	54	4.36442	0.0174992	*
ASV36	Day	1.2117	1.2117	1	52.005	1.30123	0.259214	ns
ASV36	host_species	4.09182	2.04591	2	14.0554	2.19709	0.147817	ns
ASV36	Day:host_species	1.32468	0.66234	2	52.0354	0.711283	0.495725	ns
ASV37	Day	14.5219	14.5219	1	54	25.931	4.62e-06	****
ASV37	host_species	6.76209	3.38105	2	54	6.03733	0.00430218	**
ASV37	Day:host_species	26.1644	13.0822	2	54	23.3601	4.9e-08	****
ASV38	Day	0.571293	0.571293	1	54	0.438063	0.510873	ns
ASV38	host_species	6.16065	3.08032	2	54	2.36197	0.103902	ns
ASV38	Day:host_species	0.552249	0.276124	2	54	0.21173	0.809852	ns
ASV40	Day	0.189096	0.189096	1	53.4768	1.51182	0.224244	ns
ASV40	host_species	0.380306	0.190153	2	12.5263	1.52027	0.256389	ns
ASV40	Day:host_species	0.420216	0.210108	2	53.2285	1.67981	0.19614	ns
ASV41	Day	1.23959	1.23959	1	54	3.86467	0.0544633	ns
ASV41	host_species	3.03062	1.51531	2	54	4.72429	0.01286	*
ASV41	Day:host_species	2.8709	1.43545	2	54	4.47532	0.0159085	*
ASV42	Day	0.179134	0.179134	1	54	0.172762	0.679316	ns
ASV42	host_species	7.73243	3.86622	2	54	3.72869	0.0304182	*
ASV42	Day:host_species	6.75537	3.37768	2	54	3.25753	0.0461654	*
ASV43	Day	0.00118466	0.00118466	1	53.4924	0.00449112	0.946819	ns
ASV43	host_species	0.00238796	0.00119398	2	12.506	0.00452646	0.995485	ns
ASV43	Day:host_species	0.0026336	0.0013168	2	53.2358	0.00499209	0.995021	ns
ASV47	Day	6.18e-06	6.18e-06	1	49.6796	1.86e-05	0.996577	ns
ASV47	host_species	0.538403	0.269201	2	11.3187	0.809446	0.469284	ns
ASV47	Day:host_species	0.0940012	0.0470006	2	49.6898	0.141323	0.868556	ns
ASV51	Day	2.15838	2.15838	1	54	4.26996	0.0436019	*
ASV51	host_species	8.34672	4.17336	2	54	8.25623	0.000743795	***
ASV51	Day:host_species	2.79189	1.39595	2	54	2.76163	0.0721261	ns
ASV58	Day	0.00690241	0.00690241	1	54	0.00913519	0.924209	ns
ASV58	host_species	1.24395	0.621977	2	54	0.823172	0.44447	ns
ASV58	Day:host_species	0.11305	0.0565252	2	54	0.0748098	0.928016	ns
ASV62	Day	0.0804308	0.0804308	1	48.875	0.934155	0.338544	ns
ASV62	host_species	0.0671741	0.033587	2	9.84233	0.390093	0.687012	ns
ASV62	Day:host_species	0.167833	0.0839164	2	48.8829	0.974638	0.38454	ns
ASV64	Day	0.794814	0.794814	1	54	3.1738	0.080452	ns
ASV64	host_species	10.7915	5.39573	2	54	21.5459	1.32e-07	****
ASV64	Day:host_species	4.05307	2.02654	2	54	8.09224	0.000843573	***

## Sheet: Figure S1
Figure S1. Rarefaction plots for microbial richness and Shannon diversity with a cut-off of 6,107 reads, which was used as the depth for normalizing raw sequence counts with scaled, ranked subsampling (SRS).

## Sheet: Figure S2
Figure S2. Boxplots of centered log-ratios (CLR) of ASV abundance for six ASVs found to be differentially abundant across the milk microbiomes of gorillas, Sumatran orangutans, and a Bornean orangutan. Blast ID is the predicted taxonomic identification, with genus level determined by RDP database and, where possible, species level determined by the majority hit in NCBI GenBank (see bioinformatic …

## Sheet: Figure S3
Figure S3. Longitudinal trajectories of centered log-ratios (CLR) of ASV abundance for the 36 abundant taxa across the milk microbiomes of gorillas, Sumatran orangutans, and a Bornean orangutan. Lines represent linear regressions for each infant’s longitudinal trajectory with shaded ribbons of 95% confidence intervals. Statistical results of linear mixed-effects models for this patterns can be fo…
